# Supplementary material for: Bioinformatic exploration of the immune related molecular mechanism underlying pulmonary arterial hypertension
Source: Bioengineered. 2021 Jul 12;12(1):3137–47. doi: 10.1080/21655979.2021.1944720 (PMC8806844; doi:10.1080/21655979.2021.1944720)
Supplement: Supplemental Material [file KBIE_A_1944720_SM7608.xlsx]

## Sheet: Sheet1
Mixture	B cells naive	B cells memory	Plasma cells	T cells CD8	T cells CD4 naive	T cells CD4 memory resting	T cells CD4 memory activated	T cells follicular helper	T cells regulatory (Tregs)	T cells gamma delta	NK cells resting	NK cells activated	Monocytes	Macrophages M0	Macrophages M1	Macrophages M2	Dendritic cells resting	Dendritic cells activated	Mast cells resting	Mast cells activated	Eosinophils	Neutrophils	P-value	Correlation	RMSE
GSM379316	0	0.0582583	0.0370401	0	0	0.109318	0.0164471	0.0251456	0.0163509	0	0	0.163484	0.169106	0	0.0367928	0.17249	0	0.00545541	0.0273773	0.0769981	0.0246485	0.0610875	0.01	0.339529	0.948173
GSM379317	0.0293493	0	0	0.0571602	0	0.0364503	0.0167021	0.0456423	0.00592686	0	0	0.0420149	0.14236	0.19725	0.0347655	0.258163	0	0	0.0843731	0	0.00599038	0.0438524	0.01	0.321417	0.957745
GSM379318	0.0232249	0	0.00478733	0.0625228	0	0.0170957	0.124673	0.0199154	0	0	0	0.0886911	0.155133	0.125239	0	0.0996416	0	0.129484	0.0443407	0.0313719	0.0136458	0.0602329	0.01	0.25764	0.98194
GSM379319	0.00940833	0	0.0083129	0.0917586	0	0.176362	0	0	0	0	0	0.208204	0.0870191	0.0261401	0.0737331	0.119518	0	0	0.107349	0.0208288	0.0161823	0.0551836	0.01	0.303419	0.974501
GSM379320	0.118001	0	0.0912069	0.0619766	0	0.0827225	0.0860281	0.0473465	0.0163574	0.00171322	0	0.034236	0.00656031	0.10943	0.00757916	0.190304	0	0.018258	0.0699783	0.0443351	0.00206762	0.0118991	0.01	0.335919	0.942544
GSM379321	0	0.0463383	0.0139288	0.114292	0	0.0158549	0.00330437	0.0902768	0.00261452	0	0	0.121397	0.0502673	0.157641	0.0734104	0.138568	0	0	0	0.108009	0.0599899	0.00410847	0.02	0.200045	1.01731
GSM379322	0	0.0495171	0.0454213	0.153269	0	0	0.0798994	0.0766142	0.00762277	0	0.00150745	0.0111828	0.0592877	0.198983	0.0270479	0.158878	0	0.00767441	0	0.0851672	0.0164905	0.021437	0.02	0.217385	0.997358
GSM379323	0	0	0.00356561	0.0523266	0	0.107669	0	0.023809	2.79089e-05	0	0.0142222	0.0282364	0.0742641	0.21268	0.0187667	0.237163	0	0.00992837	0.0785864	0	0.0627159	0.0760391	0.02	0.24313	0.996605
GSM379324	0	0	0.0103034	0.0430208	0	0.0662455	0.0572237	0.00512197	0.0148009	0	0	0.0854351	0.0881421	0.149125	0.0610019	0.167599	0	0	0.178343	0.0115074	0.0194213	0.0427086	0.02	0.228435	0.995812
GSM379325	0.00608585	0	0	0.0666223	0	0.00601045	0.000836823	0.0241463	0	0	0.019862	0.0225228	0.128648	0.364377	0.00694523	0.129939	0	0	0.0440499	0	0.0102395	0.169714	0	0.466905	0.892621
GSM379326	0	0.0164446	0.0497239	0.0534699	0	0.0707994	0.0075382	0.0253358	0.00468767	0	0	0.0632233	0.213703	0.13378	0.00982159	0.152307	0.00900829	0	0.087588	0	0.0101557	0.0924134	0.02	0.219865	1.00141
GSM379327	0.00103411	0	0.030452	0.148809	0	0.00654894	0.108121	0.0298986	0.0172646	0	0	0.0865849	0.0550756	0.0576194	0.0669843	0.158385	0.0253511	0	0.161587	0	0.017572	0.0287131	0.02	0.247842	0.981623
GSM379328	0.0535072	0	0	0.0519023	0	0	0.0471546	0.0517869	0.0332327	0	0	0.0373054	0.0677318	0.285928	0.0574606	0.142641	0	0	0.0857237	0	0	0.0856263	0	0.445511	0.895036
GSM379329	0	0.0690595	0.0263119	0.0853239	0.00427395	0	0	0.0620269	0.0114031	0	0.0144948	0.0231755	0.0718521	0.188228	0.0114522	0.37728	0	0	0	0.0452827	0.00221813	0.00761682	0.01	0.331628	0.95635
GSM379330	0	0.186248	0.0621888	0.0767297	0.0218492	0.0380717	0	0	0.0388433	0	0	0.0779474	0	0.191591	0.0104053	0.20604	0	0.00203667	0.058026	0.0149976	0	0.0150248	0.01	0.276945	0.971758
GSM379331	0	0.0299015	0.0181843	0.0848635	0	0.0948115	0.023911	0.0262191	0	0	0	0.143199	0.0196729	0.0849389	0.0976588	0.154272	0	0	0.086164	0.0271851	0.0478665	0.061152	0.03	0.182485	1.02175
GSM379332	0	0.0469672	0.078359	0.0338835	0	0.0183518	0.010102	0.0476249	0.00670871	0	0	0.0876322	0.0617825	0.0802501	0.0139364	0.182698	0	0.148119	0.165736	0	0	0.0178482	0.01	0.281152	0.966386
GSM379333	0	0.0451388	0.0702603	0.00842798	0.00335247	0	0.0271597	0.0505324	0.00799862	0	0	0.0641191	0	0.477345	0.026928	0.110269	0	0	0.0811	0	0.0023289	0.0250392	0.01	0.350796	0.960025
GSM379334	0	0.0509144	0.0850385	0.0762078	0	0	0.00683068	0.03503	0.00678318	0.00879276	0	0.0736286	0.0187339	0.329498	0.027058	0.216582	0	0	0.00200732	0.0476537	0	0.0152414	0	0.456628	0.890835
GSM379335	0	0.0276755	0.0386887	0.0476368	0	0.114284	0	0.0101738	0	0	0	0.15745	0.0471644	0.0604207	0.150266	0.0969608	0	0	0.0605559	0.165646	0	0.0230786	0.01	0.263592	1.00541
GSM379336	0	0.0761055	0.192792	0	0	0.114453	0.00532228	0.0643671	0.0282386	0	0	0.0618698	0.0176023	0.199873	0.0284108	0.110893	0	0	0.0206145	0.0449957	0.00289188	0.0315707	0.01	0.336119	0.943463
GSM379337	0	0.0441116	0.064228	0.167638	0.00532751	0.00219588	0	0	0.00172418	0	0	0.0369783	0.0584388	0.265394	0.00712227	0.274102	0	0	0.0489107	0.000775255	0	0.0230528	0.01	0.357529	0.942155
GSM379338	0	0.0215692	0.0182051	0.169564	0	0.056692	0.0906014	0.0140489	0	0	0	0.0863246	0.0268979	0.123511	0.0679665	0.14305	0	0.0187557	0	0.123412	0.00312923	0.0362719	0.01	0.273455	0.981305
GSM379339	0	0.0163256	0.0198452	0.125624	0	0.0759604	0.00258989	0	0	0	0.00231839	0.0968149	0.163813	0.204757	0	0.152712	0	0.0462882	0.0469623	0	0	0.0459881	0.02	0.239549	0.99619
GSM379340	0	0.0482998	0.0355526	0.15257	0	0	0.0360063	0.0722943	0	0.0414303	0	0.123047	0	0.175638	0.0349973	0.228864	0	0	8.78523e-05	0.028981	0.000355805	0.0218745	0.01	0.297901	0.971638
GSM379341	0.0216195	0	0.0249335	0.153654	0	0	0.0361567	0.0510823	0.0233746	0	0	0.0463374	0.0712103	0.300543	0.0196453	0.138221	0	0	0	0.0681606	0.037873	0.00718805	0	0.428775	0.904405
GSM379342	0.0182974	0	0.00572309	0	0	0.0283199	0.0460918	0.0645135	0.0108141	0	0	0.160976	0.011086	0.170468	0.109505	0.139143	0	0	0	0.184549	0.0112599	0.0392541	0	0.420166	0.917912
GSM379343	0	0.00963905	0.0103014	0.116073	8.75178e-05	0.0157196	0.0645693	0.00867762	0	0	0	0.0827679	0.0763784	0.0966679	0.0471762	0.127067	0	0.000221989	0	0.294419	0.0289362	0.0212978	0.02	0.243987	1.01961
GSM379344	0	0.05861	0.0331671	0.200295	0.00321379	0.00168876	0.00418619	0.0174666	0	0	0	0.152821	0.0352641	0.173116	0.100365	0.133345	0	0	0	0.0814696	0	0.00499243	0.01	0.362982	0.943242
GSM379345	0	0.0117234	0.00502951	0.150886	0	0	0.0209611	0.0381845	0	0	0	0.113548	0.0280815	0.155255	0.0331376	0.133098	0	0	0	0.281697	0.00507968	0.0233187	0.01	0.28267	1.00389
GSM379346	0	0.0392834	0.0166476	0.0360571	0	0.0696252	0.0166468	0.00990853	0	0	0	0.025481	0.0670681	0.229895	0.00292548	0.344201	0	0.0151667	0.0608532	0.0103603	0.00975005	0.0461299	0.01	0.305958	0.972432
GSM379347	0	0.0853754	0.0379942	0.108411	0	0	0	0.0287871	0.0180947	0	0	0.198513	0.0523728	0.0534991	0.00819109	0.167844	0	0.0028538	0	0.187393	0	0.0506702	0.03	0.185816	1.04491
GSM379348	0.0468433	0	0	0.0498226	0	0.0686734	0.104008	0.0145857	0	0	0	0.194354	0.0767158	0	0.0340457	0.0959826	0	0.021445	0	0.23786	0.0318286	0.0238346	0.01	0.297769	0.996231
GSM379349	0	0.0194301	0.0139275	0.318575	0	0	0.053425	0.00844922	0	0	0	0.143604	0.174985	0.0181347	0.0257397	0.127148	0	0	0	0.0907619	0	0.00581937	0.01	0.370495	0.939902
GSM379350	0	0.0368355	0.0426359	0.0584644	0	0.0496441	0.0199303	0.0181584	0.00610416	0	0	0.0428714	0.161458	0.167423	0.00417285	0.255275	0	0	0.0598926	0.040931	0.0157759	0.0204273	0.01	0.273317	0.977986
GSM379351	0	0.00886165	0.0094799	0.0716407	0	0.00977089	0.0450467	0.0589997	0.0053257	0.0276507	0	0.0762924	0.0341451	0.136987	0.11868	0.226083	0.000663976	0	0.14057	0	0	0.0298023	0.01	0.332668	0.950246
GSM379352	0	0.0367577	0.0468395	0.106529	0	0.0916546	0	0.0134282	0.00280494	0	0	0.0860248	0.0229061	0.122677	0.105187	0.287244	0	0	0.0144919	0.0403955	0	0.0230598	0.01	0.266844	0.983413
GSM379353	0.00359937	0	0	0.0863779	0	0.0979475	0.00980142	0.00203379	0	0	0	0.148091	0.0250918	0.301409	0.00715326	0.140826	0	0.00930696	0	0.141446	0.0105852	0.0163306	0	0.379292	0.942957
GSM379354	0	0.0242413	0.0253618	0.0721133	0	0.0955546	0.00805591	0.0223561	0	0	0	0.129714	0.0157916	0.0916782	0.101967	0.172134	0	0.0132789	0.0732491	0.033532	0.0615513	0.0594204	0.02	0.205492	1.01062
